# Supplementary material for: Optimized Copper-Based Microfeathers for Glucose Detection
Source: Biosensors (Basel). 2023 Dec 15;13(12):1032. doi: 10.3390/bios13121032 (PMC10741577; doi:10.3390/bios13121032)
Supplement: Supplementary file 1 [file biosensors-13-01032-s001.zip]

Archive with 1 entries (1 files):
- biosensors-2735837-supplementary.pdf
